# Supplementary material for: Elevated KRAS protein level is associated with better survival in pancreatic cancer
Source: BMC Cancer. 2025 Jul 1;25:1080. doi: 10.1186/s12885-025-14461-w (PMC12211309; doi:10.1186/s12885-025-14461-w)
Supplement: Supplementary file 2 — Additional file 2. Inclusion and exclusion criteria for sample selection. Description: Inclusion and exclusion criteria for sample selection. [file 12885_2025_14461_MOESM2_ESM.xlsx]

## Sheet: Ark1
	Additional file 2. Inclusion and exclusion criteria for sample selection.
	Category	Criteria
	Inclusion criteria	Histologically confirmed diagnosis of PDAC or benign pancreatic disease
		Availability of sufficient collected tissue for molecular analysis (proteomics, transcriptomics, mutational analysis)
		Date of surgery and sample collected in the time period from October 2008 to October 2011
		Signed consent form checked
	Exclusion criteria	Inadequate tissue quantity or quality for analysis
		Missing or faulty molecular analysis
		Clinical or radiological signs of advanced disease prior to surgery
		Other concurrent malignancy
	Inclusion and exclusion criteria for sample selection.
