# Supplementary material for: Elevated KRAS protein level is associated with better survival in pancreatic cancer
Source: BMC Cancer. 2025 Jul 1;25:1080. doi: 10.1186/s12885-025-14461-w (PMC12211309; doi:10.1186/s12885-025-14461-w)
Supplement: Supplementary file 6 — Additional file 6. Associations between KRAS mutation status and KRAS protein level and overall survival in patients with PDAC. Description: Multivariable Cox Regression model with stepwise regression algorithm with backwards elimination for patients with PDAC (N=36). Selection of variables based on univariable Cox regression model (Additional file 4). Three patients without overlapping protein and mRNA data, one patient with metastasis at diagnosis, and one patient with non-standard treatment were excluded from the analysis. P-values < 0.05 are in bold. CI=Confidence Interval. [file 12885_2025_14461_MOESM6_ESM.xlsx]

## Sheet: Ark1
	Additional file 6. Associations between KRAS mutation status and KRAS protein level and overall survival in patients with PDAC.
		Multivariable Cox Regression
	Variables	Hazards ratio (HR)	95% CI of HR	p-value
	KRAS mutation status
	G12D	1.00
	G12V	3.12	1.35-7.22	0.008
	G12R	0.31	0.07-1.46	0.140
	G12C	1.45	0.30-6.94	0.640
	Wildtype	1.38	0.48-3.97	0.549
	KRAS protein level
	Above median	1.00
	Below median	4.62	1.91-11.16	<0.001
	Multivariable Cox Regression model with stepwise regression algorithm with backwards elimination for patients with PDAC (N=36). Selection of variables based on univariable Cox regression model (Table S2). Three patients without overlapping protein and mRNA data, one patient with metastasis at diagnosis, and one patient with non-standard treatment were excluded from the analysis. P-values < 0.05 a…
